# Supplementary material for: The Diversity of Spotted Fever Group Rickettsia Found in Ixodidae Hard Ticks Removed from Humans in Karachay-Cherkessia, North Caucasus, Russia
Source: Microorganisms. 2024 Jun 25;12(7):1293. doi: 10.3390/microorganisms12071293 (PMC11278653; doi:10.3390/microorganisms12071293)
Supplement: Supplementary file 1 [file microorganisms-12-01293-s001.zip]

Archive with 1 entries (1 files):
- microorganisms-2996965-supplementary.pdf
